# Supplementary material for: Old age and other factors associated with salivary microbiome variation
Source: BMC Oral Health. 2021 Oct 4;21:490. doi: 10.1186/s12903-021-01828-1 (PMC8489047; doi:10.1186/s12903-021-01828-1)
Supplement: Supplementary file 2 — Additional file 2. Supplemental Tables S1-S6. [file 12903_2021_1828_MOESM2_ESM.xlsx]

## Sheet: Age
Old age and other factors associated with salivary microbiome variation
Joel L. Schwartz, Natalia Pena, Nadia Kawar, Andrew Zhang, Nicholas Callahan, Steven J. Robles, Andrew Griebel, Guy R. Adami
Supplementary Table S1
MaAsLin2 analysis results for comparison between microbial abundance and Age1 (adjusted for Edentulism, Gender, Medication Count, Periodontal Index and current Tobacco Usage).
metadata	feature	value	coef2	stderr3	N	N.not.0	pval	qval4
Age_Group	Treponema__	Yes	-0.393983	0.112978	271	0	0.00057148	0.00545183
Age_Group	Porphyromonas__endodontalis	Yes	-0.424254	0.124847	271	0	0.000783088	0.00691728
Age_Group	Lautropia__mirabilis	Yes	-0.371685	0.116636	271	0	0.00161205	0.0116507
Age_Group	Alloprevotella__tannerae	Yes	-0.357772	0.127831	271	0	0.0055079	0.0324354
Age_Group	Prevotella__sp_HMT_914	Yes	-0.316838	0.128778	271	0	0.0145212	0.0725923
Age_Group	Neisseria__	Yes	0.339435	0.146796	271	0	0.0215316	0.0978152
Age_Group	Filifactors__alocis	Yes	-0.260699	0.114044	271	0	0.0230494	0.103235
1 age 18-64 versus age >65
2coef: model coefficent value (effect size)
3stderr: standard error from the model
4qval: the corected signficance

## Sheet: Tobacco User
Supplementary Table S2
MaAsLin2 analysis results for comparison between microbial abundance and Tobacco Use (adjusted for Age, Edentulism, Gender, Medication Count, and Periodontal Index).
metadata	feature	value	coef	stderr	N	N.not.0	pval	qval
Tobacco_status	Neisseria__	Yes	-0.681566	0.169678	271	0	7.69587e-05	0.000889922
Tobacco_status	Treponema__socranskii	Yes	0.416975	0.107289	271	0	0.000128714	0.00146182
Tobacco_status	Veillonella__	Yes	-0.209194	0.0640632	271	0	0.00123743	0.00996208
Tobacco_status	Actinomycess__israelii	Yes	0.275974	0.0847541	271	0	0.00127687	0.0101511
Tobacco_status	Lactobacillus__	Yes	0.575143	0.177486	271	0	0.00134631	0.010571
Tobacco_status	Porphyromonas__endodontalis	Yes	0.458469	0.144307	271	0	0.00166481	0.0118969
Tobacco_status	Leptotrichia__	Yes	-0.364154	0.116038	271	0	0.0018925	0.0133736
Tobacco_status	Actinomyces__	Yes	-0.19415	0.0619358	271	0	0.0019146	0.0133812
Tobacco_status	Dialister__pneumosintes	Yes	0.307137	0.100092	271	0	0.00237501	0.0160692
Tobacco_status	G.5._bacterium_HMT_356	Yes	0.342942	0.113618	271	0	0.00278975	0.0186767
Tobacco_status	Lachnoanaerobaculum__	Yes	-0.270891	0.0916693	271	0	0.00340809	0.0225786
Tobacco_status	Fretibacterium__fastidiosum	Yes	0.256755	0.0880436	271	0	0.0038474	0.0244694
Tobacco_status	Filifactor__alocis	Yes	0.378196	0.13182	271	0	0.0044501	0.0269549
Tobacco_status	Granulicatella__adiacens	Yes	-0.174655	0.0635065	271	0	0.00636774	0.0361596
Tobacco_status	Prevotella__pleuritidis	Yes	0.329193	0.12454	271	0	0.00870222	0.0461218
Tobacco_status	Haemophilus__parainfluenzae	Yes	-0.288382	0.110163	271	0	0.00936156	0.0492062
Tobacco_status	Oribacterium__	Yes	-0.241464	0.0944085	271	0	0.0110974	0.0573815
Tobacco_status	Porphyromonas__pasteri	Yes	-0.44362	0.175743	271	0	0.0121811	0.0624774
Tobacco_status	Treponema__	Yes	0.316158	0.130588	271	0	0.0161516	0.0778216
Tobacco_status	Campylobacter__concisus	Yes	-0.206907	0.0902588	271	0	0.022671	0.102261

## Sheet: Periodontal Disease
Supplementary Table S3
MaAsLin2 analysis results for comparison between microbial abundance and periodontal dsease moderate to severe (adjusted for Age, Edentulism, Gender, Medication Count, and current Tobacco Usage).
metadata	feature	value	coef	stderr	N	N.not.0	pval	qval
Perio_Index moderate to severe	Porphyromonas__gingivalis	Yes	0.869155	0.139991	271	0	2.06338e-09	7.2906e-08
Perio_Index	Peptococcaceae_.XI..G.6.__	Yes	0.561	0.0952281	271	0	1.16459e-08	3.36673e-07
Perio_Index	Tannerellas__forsythia	Yes	0.484847	0.11104	271	0	1.81515e-05	0.000256541
Perio_Index	Fretibacterium__fastidiosum	Yes	0.298492	0.0737213	271	0	6.76668e-05	0.000812002
Perio_Index	Fretibacterium__	Yes	0.359456	0.0977208	271	0	0.000284404	0.00296526
Perio_Index	Peptidiphaga__sp_HMT_183	Yes	0.29805	0.0856575	271	0	0.000587382	0.00545183
Perio_Index	Filifactor__alocis	Yes	0.383845	0.110376	271	0	0.000591472	0.00545183
Perio_Index	Actinomyces__israelii	Yes	0.207872	0.0709669	271	0	0.00369598	0.0239862
Perio_Index	Dialister__invisus	Yes	0.286442	0.0995394	271	0	0.0043338	0.0267602
Perio_Index	Rothia__aeria	Yes	-0.245576	0.0868719	271	0	0.00506025	0.0303615
Perio_Index	Dialister__pneumosintes	Yes	0.223675	0.0838098	271	0	0.00808272	0.0439368
Perio_Index	Porphyromonas__endodontalis	Yes	0.294948	0.120833	271	0	0.0153056	0.0747538
Perio_Index	Treponema__	Yes	0.266666	0.109345	271	0	0.0153974	0.0747538
Perio_Index	Peptostreptococcaceae_[XI][G-9];s__[XI][G-9]_brachy	Yes	0.233776	0.100628	271	0	0.0209306	0.0957688

## Sheet: Medication Count
Supplementary Table S4
MaAsLin2 analysis results for comparison between microbial abundance and daily medication count (adjusted for Age, Edentulism, Gender, Periodontal Index and current Tobacco Usage).
metadata	feature	value	coef	stderr	N	N.not.0	pval	qval
Med_Count	Neisseria__	Med_Count	-0.1884	0.0654182	271	0	0.0043038	0.0267602
Med_Count	Catonellas__morbi	Med_Count	-0.115351	0.0413961	271	0	0.00571421	0.0333416
Med_Count	Leptotrichias__sp_HMT_221	Med_Count	-0.197853	0.0714261	271	0	0.0060028	0.0343944
Med_Count	Porphyromonas__pasteri	Med_Count	-0.184709	0.0677565	271	0	0.00683834	0.0381507
Med_Count	Prevotella__	Med_Count	0.113036	0.041844	271	0	0.0073526	0.0403125
Med_Count	Parvimonas__	Med_Count	-0.120654	0.0466627	271	0	0.0102557	0.0534639
Med_Count	Fusobacterium__	Med_Count	-0.0945148	0.038163	271	0	0.0138908	0.0701153
Med_Count	Lachnospiraceae_[G-3];s__[G-3]_bacterium_HMT_100	Med_Count	-0.101443	0.0412923	271	0	0.0146654	0.0725923
Med_Count	Ruminococcaceae_[G-1];s__[G-1]_bacterium_HMT_075	Med_Count	-0.120268	0.0501485	271	0	0.0171691	0.0821016
Med_Count	Capnocytophaga__leadbetteri	Med_Count	-0.1308	0.0551182	271	0	0.0183566	0.0858442
Med_Count	Absconditabacteria_(SR1)_[G-1]	Med_Count	-0.123209	0.0529877	271	0	0.0208173	0.0957688

## Sheet: Gender
Supplementary Table S5
MaAsLin2 analysis results for comparison between microbial abundance and gender (adjusted for Age, Edentulism, Medication Count, Periodontal Index and current Tobacco Usage).
metadata	feature	value	coef	stderr	N	N.not.0	pval	qval
Gender	Oribacterium__	Male	0.242667	0.0715149	271	0	0.000796771	0.00694173
Gender	Prevotella__nigrescens	Male	-0.276353	0.0824565	271	0	0.000921281	0.00781246
Gender	Corynebacterium__durum	Male	-0.285784	0.0872848	271	0	0.00120131	0.00979532
Gender	Kingella__oralis	Male	-0.22743	0.0731241	271	0	0.00207456	0.0143415
Gender	Solobacteriums__moorei	Male	0.219056	0.07532	271	0	0.00394267	0.0248271
Gender	Bradyrhizobiaceae____	Male	-0.240953	0.085857	271	0	0.00538236	0.0319923
Gender	phaeras__micronuciformis	Male	0.304673	0.110943	271	0	0.00644352	0.0362662
Gender	Catonella__morbi	Male	0.219992	0.0813337	271	0	0.00727887	0.0402553
Gender	Veillonella__parvula	Male	-0.233507	0.0927144	271	0	0.012375	0.0629641
Gender	Lachnoanaerobaculum__	Male	0.170493	0.0694399	271	0	0.0147239	0.0725923
Gender	Mogibacterium__	Male	0.199266	0.0833295	271	0	0.0174892	0.0829193
Gender	Neisseria__oralis	Male	-0.222872	0.093294	271	0	0.0176008	0.0829193
Gender	Rothia__aeria	Male	-0.183348	0.0785904	271	0	0.020402	0.094713

## Sheet: Dentate
Old age and other factors associated with salivary microbiome variation
Joel L. Schwartz, Natalia Pena, Nadia Kawar, Andrew Zhang, Nicholas Callahan, Steven J. Robles, Andrew Griebel, Guy R. Adami
Supplementary Table S6
MaAsLin2 analysis results for comparison between microbial abundance and presence of teeth (adjusted for Age, Gender, Medication Count, Periodontal Index and current Tobacco Usage).
metadata	feature	value	coef	stderr	N	N.not.0	pval	qval
Dentate	Corynebacterium__matruchotii	Yes	1.16026	0.0981163	271	0	3.55e-26	2.2578e-23
Dentate	Campylobacter__	Yes	1.27788	0.114668	271	0	6.79457e-24	2.16067e-21
Dentate	Parvimonas__	Yes	1.16216	0.127163	271	0	1.72641e-17	3.65999e-15
Dentate	Rothia__aeria	Yes	0.986168	0.109006	271	0	3.29266e-17	5.23532e-15
Dentate	Prevotella__nigrescens	Yes	0.981015	0.114368	271	0	8.36321e-16	1.0638e-13
Dentate	Capnocytophaga__	Yes	0.994072	0.120965	271	0	9.38256e-15	9.94552e-13
Dentate	Dialister__invisus	Yes	1.01902	0.124901	271	0	1.38863e-14	1.26167e-12
Dentate	Lautropia__mirabilis	Yes	1.13468	0.141646	271	0	3.67453e-14	2.92125e-12
Dentate	Porphyromonas__	Yes	0.961263	0.130515	271	0	2.26151e-12	1.59813e-10
Dentate	Alloprevotella__tannerae	Yes	1.10479	0.155243	271	0	1.04369e-11	6.63785e-10
Dentate	Prevotellas__denticola	Yes	0.817389	0.117076	271	0	2.35858e-11	1.36369e-09
Dentate	Peptostreptococcaceae_[XI][G-9];s__[XI][G-9]_brachy	Yes	0.867519	0.126267	271	0	4.58517e-11	2.43014e-09
Dentate	Gemella__morbillorum	Yes	0.661956	0.100043	271	0	2.03515e-10	9.95659e-09
Dentate	Selenomonas__	Yes	0.813356	0.124925	271	0	3.75005e-10	1.59002e-08
Dentate	Treponemas__socranskii	Yes	0.734881	0.112726	271	0	3.57287e-10	1.59002e-08
Dentate	Tannerella__	Yes	0.818728	0.129427	271	0	1.07249e-09	4.24836e-08
Dentate	Kingella__oralis	Yes	0.640553	0.101424	271	0	1.13557e-09	4.24836e-08
Dentate	Kingella__	Yes	0.734273	0.118825	271	0	2.42607e-09	8.12095e-08
Dentate	Bacteroidales_[G-2];s__[G-2]_bacterium_HMT_274	Yes	0.774259	0.128141	271	0	5.15106e-09	1.63804e-07
Dentate	Streptococcus__	Yes	-0.136334	0.0230358	271	0	1.00657e-08	3.04848e-07
Dentate	ibacteriums__propionicum	Yes	0.659802	0.113285	271	0	1.66247e-08	4.59709e-07
Dentate	Porphyromonas__endodontalis	Yes	0.868574	0.151619	271	0	2.75267e-08	7.29459e-07
Dentate	Selenomonas__sputigena	Yes	0.63884	0.112798	271	0	3.86616e-08	9.83551e-07
Dentate	Tannerella__forsythia	Yes	0.786259	0.139331	271	0	4.29993e-08	1.02072e-06
Dentate	Fusobacterium__	Yes	0.586727	0.104	271	0	4.33326e-08	1.02072e-06
Dentate	Saccharibacteria_.TM7._.G.1.__	Yes	0.772928	0.137646	271	0	4.96462e-08	1.12768e-06
Dentate	Prevotella__sp_HMT_300	Yes	0.577712	0.105243	271	0	9.46771e-08	2.07637e-06
Dentate	Mogibacterium__	Yes	0.631834	0.115579	271	0	1.0618e-07	2.25102e-06
Dentate	Peptostreptococcus__stomatis	Yes	0.887746	0.163521	271	0	1.28492e-07	2.63615e-06
Dentate	Corynebacterium__durum	Yes	0.645525	0.121065	271	0	2.08681e-07	4.14753e-06
Dentate	Alloprevotella__sp_HMT_308	Yes	0.870984	0.163864	271	0	2.26789e-07	4.37084e-06
Dentate	Saccharibacteria_(TM7)_[G-5];s__(TM7)_[G-5]_bacterium_HMT_356	Yes	0.617577	0.119374	271	0	4.55111e-07	8.51325e-06
Dentate	Treponema__	Yes	0.706104	0.137205	271	0	5.19066e-07	9.43217e-06
Dentate	Neisseria__elongata	Yes	0.668273	0.135086	271	0	1.34316e-06	2.37292e-05
Dentate	Actinomyces__dentalis	Yes	0.573305	0.119583	271	0	2.73089e-06	4.57065e-05
Dentate	Actinomyces__sp_HMT_448	Yes	0.566637	0.118163	271	0	2.71583e-06	4.57065e-05
Dentate	Dialister__pneumosintes	Yes	0.494419	0.105163	271	0	4.16612e-06	6.79398e-05
Dentate	ptococcaceae_.XI..G.1.__	Yes	0.645033	0.140076	271	0	6.42195e-06	9.96186e-05
Dentate	totrichias__goodfellowii	Yes	0.367329	0.0797314	271	0	6.35975e-06	9.96186e-05
Dentate	Actinomyce__massiliensis	Yes	0.352149	0.076879	271	0	7.15442e-06	0.000108338
Dentate	Capnoocytophaga__leadbetteri	Yes	0.68567	0.150206	271	0	7.66829e-06	0.000113419
Dentate	Streptococcus__mutans	Yes	0.49316	0.110976	271	0	1.30154e-05	0.000188132
Dentate	Peptidiphagas__gingivicola	Yes	0.478465	0.110209	271	0	2.01888e-05	0.000279132
Dentate	tinomyces__gerencseriae	Yes	0.443793	0.102584	271	0	2.15422e-05	0.000285434
Dentate	Alloprevotella__rava	Yes	0.618687	0.143	271	0	2.1512e-05	0.000285434
Dentate	Actinomyce__israelii	Yes	0.384601	0.0890484	271	0	2.22024e-05	0.000288178
Dentate	Actinomyce__	Yes	0.280298	0.065074	271	0	2.33211e-05	0.000296644
Dentate	Catonella__morbi	Yes	0.480132	0.112811	271	0	2.89294e-05	0.000360767
Dentate	Fretibacterium__	Yes	0.500036	0.122619	271	0	6.01873e-05	0.000736137
Dentate	Peptidiphagas__sp_HMT_183	Yes	0.433536	0.107482	271	0	7.19689e-05	0.000847634
Dentate	Veillonella__parvula	Yes	0.496342	0.128596	271	0	0.000142797	0.00159332
Dentate	Prevotella__pallens	Yes	0.711306	0.188292	271	0	0.000195657	0.00210912
Dentate	Oribacterium__	Yes	0.375076	0.0991919	271	0	0.000192969	0.00210912
Dentate	Prevotella__intermedia	Yes	0.572963	0.152849	271	0	0.000218515	0.00231625
Dentate	Neisseria__oralis	Yes	0.47401	0.1294	271	0	0.00030101	0.00308778
Dentate	Prevotella__	Yes	0.410002	0.114031	271	0	0.000386279	0.00383865
Dentate	Solobacterium__moorei	Yes	0.368535	0.10447	271	0	0.000494268	0.00483622
Dentate	Prevotella__sp_HMT_396	Yes	0.328107	0.0942586	271	0	0.000584521	0.00545183
Dentate	Anaeroglobus__geminatus	Yes	0.350739	0.102059	271	0	0.000684041	0.006215
Dentate	Fretibacterium__fastidiosum	Yes	0.314855	0.0925045	271	0	0.000768152	0.00688091
Dentate	Granulicatella__elegans	Yes	0.4496	0.133606	271	0	0.000878796	0.00755289
Dentate	Lachnospiraceae_[G-3];s__[G-3]_bacterium_HMT_100	Yes	0.37571	0.112528	271	0	0.000962571	0.0080552
Dentate	Filifactor__alocis	Yes	0.459812	0.138499	271	0	0.00102716	0.00848409
Dentate	Prevotellas__pleuritidis	Yes	0.423258	0.130851	271	0	0.00137302	0.0106493
Dentate	Lachnoanaerobaculum__	Yes	0.310982	0.0963139	271	0	0.00140019	0.0107292
Dentate	Absconditabacteria_.SR1._.G.1.__	Yes	0.465114	0.144399	271	0	0.00143745	0.0108835
Dentate	Leptotrichia__wadei	Yes	0.501969	0.156816	271	0	0.00153706	0.0115008
Dentate	Prevotella__maculosa	Yes	0.449832	0.14086	271	0	0.0015762	0.0115237
Dentate	eptococcuss__sp_HMT_167	Yes	0.367084	0.114949	271	0	0.00157635	0.0115237
Dentate	Bradyrhizobiaceae____	Yes	-0.366518	0.119085	271	0	0.00230498	0.0157631
Dentate	Prevotella__salivae	Yes	0.374643	0.127714	271	0	0.00364673	0.0239105
Dentate	eptococcus__sp_HMT_168	Yes	0.374623	0.128367	271	0	0.00382174	0.0244694
Dentate	Leptotrichia__	Yes	0.349816	0.121917	271	0	0.00444674	0.0269549
Dentate	Actinomyces__sp_HMT_897	Yes	0.305185	0.10993	271	0	0.00589395	0.0340777
Dentate	Atopobium__	Yes	0.259803	0.0977351	271	0	0.0083346	0.0449221
Dentate	ptococcaceae_.XI..G.6.__	Yes	0.316559	0.119491	271	0	0.00855383	0.0457163
